# Supplementary material for: Associations of Dietary Omega-3 and Omega-6 Fatty Acids, Obesity, and Psychological Stress with Fatigue in Patients with Chronic Obstructive Pulmonary Disease: A Cross-Sectional Study
Source: Nutrients. 2026 Jan 22;18(2):355. doi: 10.3390/nu18020355 (PMC12844984; doi:10.3390/nu18020355)
Supplement: Supplementary file 1 [file nutrients-18-00355-s001.zip]

Archive with 1 entries (1 files):
- nutrients-4102689-SI.pdf
